# Supplementary material for: A new opiine (Hymenoptera, Braconidae) from Australia with discussion of Diachasma Foerster
Source: Zookeys. 2014 Aug 28;(437):33–44. doi: 10.3897/zookeys.437.7726 (PMC4155729; doi:10.3897/zookeys.437.7726)
Supplement: XML Treatment for Diachasma [file zookeys.437.7726-treatment1.xml]

<!DOCTYPE tp:taxon-treatment
  PUBLIC "-//TaxonX//DTD Taxonomic Treatment Publishing DTD v0 20100105//EN" "tax-treatment-NSO.dtd">
<tp:taxon-treatment xmlns:tp="http://www.plazi.org/taxpub"><tp:treatment-meta><kwd-group><label>Taxon classification</label><kwd><named-content content-type="kingdom">Animalia</named-content></kwd><kwd><named-content content-type="order">Hymenoptera</named-content></kwd><kwd><named-content content-type="family">Braconidae</named-content></kwd></kwd-group><mixed-citation publication-type="journal"><person-group><name><surname>Shirley</surname><given-names>Xanthe</given-names></name><name><surname>Restuccia</surname><given-names>Danielle</given-names></name><name><surname>Ly</surname><given-names>Andrew</given-names></name><name><surname>Wharton</surname><given-names>Robert</given-names></name></person-group><article-title>A new opiine (Hymenoptera, Braconidae) from Australia with discussion of <italic>Diachasma</italic> Foerster</article-title><source>Zookeys</source><day>28</day><month>8</month><year>2014</year><volume>2014</volume><issue>437</issue><fpage>33</fpage><lpage>44</lpage><pub-id pub-id-type="doi">10.3897/zookeys.437.7726</pub-id></mixed-citation></tp:treatment-meta><tp:nomenclature><tp:taxon-name>
                            <tp:taxon-name-part taxon-name-part-type="genus">Diachasma</tp:taxon-name-part>
                        </tp:taxon-name><tp:nomenclature-citation-list><tp:nomenclature-citation><tp:taxon-name>Diachasma</tp:taxon-name><comment> Foerster, 1862: 259. Type species: <italic><tp:taxon-name>Opius fulgidus</tp:taxon-name></italic> Haliday, 1837. Monobasic and original designation.</comment></tp:nomenclature-citation><tp:nomenclature-citation><tp:taxon-name>Atoreuteus</tp:taxon-name><comment> Foerster, 1862: 241. Type species: <italic><tp:taxon-name>Atoreuteus striatus</tp:taxon-name></italic> Foerster, 1862. Monobasic and original designation. Synonymized by <xref ref-type="bibr" rid="B4">Fischer (1971)</xref>.</comment></tp:nomenclature-citation><tp:nomenclature-citation><tp:taxon-name>Bathystomus</tp:taxon-name><comment> Foerster, 1862: 235. Type species: <italic><tp:taxon-name>Bathystomus xanthopus</tp:taxon-name></italic> Foerster, 1862. Monobasic and original designation. Synonymized by <xref ref-type="bibr" rid="B4">Fischer (1971)</xref>.</comment></tp:nomenclature-citation><tp:nomenclature-citation><tp:taxon-name>Lytacra</tp:taxon-name><comment> Foerster, 1862: 258. Type species: <italic><tp:taxon-name>Lytacra stygia</tp:taxon-name></italic> Foerster, 1862. Monobasic and original designation. Synonymized by <xref ref-type="bibr" rid="B24">Wharton (1987)</xref>.</comment></tp:nomenclature-citation><tp:nomenclature-citation><tp:taxon-name>Alysopius</tp:taxon-name><comment> Tobias, 1976: 76–77. Type species: <italic><tp:taxon-name>Alysopius compressiventris</tp:taxon-name></italic> Tobias, 1976. Monobasic and original designation. Synonymized by <xref ref-type="bibr" rid="B7">Fischer (1986)</xref>.</comment></tp:nomenclature-citation></tp:nomenclature-citation-list></tp:nomenclature><tp:treatment-sec sec-type="Diagnosis"><title>Diagnosis.</title><p>Ventral margin of clypeus even, without teeth or tubercles, truncate to weakly concave; labrum usually flat, always broadly exposed. Occipital carina broadly absent dorsally, present laterally, extending to base of mandible, widely separated from hypostomal carina. Notauli varying from nearly absent to complete and ending in mesoscutal midpit, often sculptured anteriorly; mesoscutal midpit present, varying from punctiform to narrowly elongate. Precoxal sulcus varying from unsculptured and nearly absent to crenulate and extending nearly full length of mesopleuron. Fore wing stigma broad, discrete, with r1 arising from or distad midpoint; second submarginal cell relatively short, with 2RS and 3RSa approximately equal in length; m-cu antefurcal to postfurcal; RS complete to wing margin; 1st subdiscal cell closed (2cu-a present). Hind wing RS poorly developed, often barely indicated distally; m-cu nearly always present, though often weakly developed. First metasomal tergite with or without dorsope. Metasomal tergum 2+3 either smooth or sculptured. Ovipositor sheath varying from barely exserted to extending 0.5 × length of metasoma.</p><!--PageBreak--></tp:treatment-sec><tp:treatment-sec sec-type="Remarks"><title>Remarks.</title><p><xref ref-type="bibr" rid="B4">Fischer (1971)</xref> placed <italic><tp:taxon-name>Atoreuteus</tp:taxon-name></italic> and <italic><tp:taxon-name>Bathystomus</tp:taxon-name></italic> as synonyms of <italic><tp:taxon-name>Diachasma</tp:taxon-name></italic>, but both have been treated separately in subsequent studies (<xref ref-type="bibr" rid="B25">Wharton 1988</xref>, <xref ref-type="bibr" rid="B17">Quicke et al. 1997</xref>). <xref ref-type="bibr" rid="B2">Belokobylskij et al. (2003)</xref> listed them under <italic><tp:taxon-name>Diachasma</tp:taxon-name></italic>, with a note that not all authors agreed with this placement. <xref ref-type="bibr" rid="B33">Yu et al. (2012)</xref> also left them in <italic><tp:taxon-name>Diachasma</tp:taxon-name></italic>. <xref ref-type="bibr" rid="B25">Wharton (1988)</xref> noted major differences in external morphology between <italic><tp:taxon-name>Atoreuteus</tp:taxon-name></italic> and <italic><tp:taxon-name>Bathystomus</tp:taxon-name></italic>, and these were corroborated by venom gland differences observed by <xref ref-type="bibr" rid="B17">Quicke et al. (1997)</xref>. Similarly, <xref ref-type="bibr" rid="B25">Wharton (1988)</xref> described differences in labral and mandibular morphology that differentiate these two from more typical <italic><tp:taxon-name>Diachasma</tp:taxon-name></italic>. The type species of both <italic><tp:taxon-name>Atoreuteus</tp:taxon-name></italic> and <italic><tp:taxon-name>Bathystomus</tp:taxon-name></italic> also have an exceptionally large pronope. Their placement remains enigmatic, though the shape of the labrum suggests a basal position within <tp:taxon-name>Opiinae</tp:taxon-name>. They likely merit recognition as separate genera, but we leave them in <italic><tp:taxon-name>Diachasma</tp:taxon-name></italic>, with reluctance, pending a more rigorous analysis of opiine relationships.</p><p>The new species described below belongs to an Australian/New Guinea species group that is also morphologically distinct from typical members of <italic><tp:taxon-name>Diachasma</tp:taxon-name></italic> (as represented by species such as <italic><tp:taxon-name>Diachasma fulgidum</tp:taxon-name></italic> and <italic><tp:taxon-name>Diachasma hispanicum</tp:taxon-name></italic> (Fischer)). These austral species include <italic><tp:taxon-name>Diachasma australe</tp:taxon-name></italic> (Fischer), <italic><tp:taxon-name>Diachasma extasis</tp:taxon-name></italic> Fischer, <italic><tp:taxon-name>Diachasma kaltenbachi</tp:taxon-name></italic> Fischer, and <italic><tp:taxon-name>Diachasma tasmaniae</tp:taxon-name></italic> Fischer. This group can be characterized as monophyletic by the distal origin of r1 from the stigma (distinctly beyond the midpoint). The included species can be further recognized by the combination of a postfurcal fore wing m-cu, propodeal sculpture with well-developed median longitudinal carina on anterior half, bordered by relatively unsculptured areas, and T1 with well-developed dorsope. Most species also have fore wing 2CUa shorter than 2cu-a.</p><p>The type species, <italic><tp:taxon-name>Diachasma fulgidum</tp:taxon-name></italic>, is unusual in lacking a well-defined malar sulcus and having a relatively flattened scutellum with polished posterior margin.</p></tp:treatment-sec><tp:treatment-sec sec-type="Species excluded"><title>Species excluded.</title><p>Specimens of the species newly described below were compared to primary types and other specimens of nominal species of <italic><tp:taxon-name>Diachasma</tp:taxon-name></italic> previously described from Australia and New Guinea. During this examination, we discovered that a specimen in HNHM labeled as the lectotype male of <italic><tp:taxon-name>Diachasma rufipes</tp:taxon-name></italic> Szépligeti, 1905, is a member of the genus <italic><tp:taxon-name>Notiopambolus</tp:taxon-name></italic> van Achterberg &amp; Quicke. The new combination is <italic><tp:taxon-name>Notiopambolus rufipes</tp:taxon-name></italic> (Szépligeti). Several species of <italic><tp:taxon-name>Notiopambolus</tp:taxon-name></italic> have been described from eastern Australia (<xref ref-type="bibr" rid="B23">van Achterberg and Quicke1990</xref>, <xref ref-type="bibr" rid="B1">Belokobylskij 1992</xref>). It is likely that <italic>rufipes</italic> is a senior synonym of one of these previously described species, but we are unable to place it at this time.</p></tp:treatment-sec><tp:treatment-sec sec-type="Key to species of Diachasma known from Australia and New Guinea"><title>Key to species of <italic><tp:taxon-name>Diachasma</tp:taxon-name></italic> known from Australia and New Guinea</title><table-wrap content-type="key" position="anchor" orientation="portrait"><table><tbody><tr><td rowspan="1" colspan="1">1</td><td rowspan="1" colspan="1">Fore wing r1 arising from middle of stigma</td><td rowspan="1" colspan="1">2</td></tr><tr><td rowspan="1" colspan="1">1'</td><td rowspan="1" colspan="1">Fore wing r1 arising distinctly distad middle of stigma</td><td rowspan="1" colspan="1">4</td></tr><tr><td rowspan="1" colspan="1">2. (1)</td><td rowspan="1" colspan="1">Fore wing m-cu postfurcal, entering second submarginal cell</td><td rowspan="1" colspan="1"><italic><tp:taxon-name>Diachasma obothorax</tp:taxon-name></italic> Fischer</td></tr><tr><td rowspan="1" colspan="1">2'</td><td rowspan="1" colspan="1">Fore wing m-cu antefurcal, entering first submarginal cell</td><td rowspan="1" colspan="1">3</td></tr><tr><td rowspan="1" colspan="1"><!--PageBreak-->3. (2’)</td><td rowspan="1" colspan="1">Mesosoma 1.33 × longer than high. Temples in dorsal view not strongly receding</td><td rowspan="1" colspan="1"><italic><tp:taxon-name>Diachasma gressitti</tp:taxon-name></italic> Fischer</td></tr><tr><td rowspan="1" colspan="1">3'</td><td rowspan="1" colspan="1">Mesosoma 1.25 × longer than high. Temples in dorsal view strongly receding</td><td rowspan="1" colspan="1"><italic><tp:taxon-name>Diachasma anguma</tp:taxon-name></italic> Fischer</td></tr><tr><td rowspan="1" colspan="1">4. (1’)</td><td rowspan="1" colspan="1">T1 3 × longer than apical width</td><td rowspan="1" colspan="1"><italic><tp:taxon-name>Diachasma extasis</tp:taxon-name></italic> Fischer</td></tr><tr><td rowspan="1" colspan="1">4'</td><td rowspan="1" colspan="1">T1 at most 2 × longer than apical width</td><td rowspan="1" colspan="1">5</td></tr><tr><td rowspan="1" colspan="1">5. (4’)</td><td rowspan="1" colspan="1">Eye in lateral view 5 × longer than temple; mesonotum black</td><td rowspan="1" colspan="1"><italic><tp:taxon-name>Diachasma kaltenbachi</tp:taxon-name></italic> Fischer</td></tr><tr><td rowspan="1" colspan="1">5'</td><td rowspan="1" colspan="1">Eye in lateral view at most 3 × longer than temple; mesonotum predominantly pale: yellow to orange, rarely with one or two weakly infumate spots</td><td rowspan="1" colspan="1">6</td></tr><tr><td rowspan="1" colspan="1">6. (5’)</td><td rowspan="1" colspan="1">Mandible with broad flanges along dorsal and ventral margins basally, abruptly narrowing to apical teeth (Figs <xref ref-type="fig" rid="F2">5</xref>, <xref ref-type="fig" rid="F2">6</xref>)</td><td rowspan="1" colspan="1"><italic><tp:taxon-name>Diachasma dentatum</tp:taxon-name></italic> Shirley, Restuccia &amp; Ly, sp. n.</td></tr><tr><td rowspan="1" colspan="1">6'</td><td rowspan="1" colspan="1">Mandible strongly but evenly narrowing to apical teeth, without obvious flanges (Figs <xref ref-type="fig" rid="F1">1</xref>, <xref ref-type="fig" rid="F4">13</xref>)</td><td rowspan="1" colspan="1">7</td></tr><tr><td rowspan="1" colspan="1">7. (6’)</td><td rowspan="1" colspan="1">Notauli weakly developed, largely confined to anterior-lateral corners, absent or nearly so on mesoscutal disc; precoxal sulcus unsculptured</td><td rowspan="1" colspan="1"><italic><tp:taxon-name>Diachasma australe</tp:taxon-name></italic> (Fischer)</td></tr><tr><td rowspan="1" colspan="1">7'</td><td rowspan="1" colspan="1">Notauli well developed and deep throughout, extending to midpit posteriorly; precoxal sulcus nearly always crenulate for most or all of its length</td><td rowspan="1" colspan="1"><italic><tp:taxon-name>Diachasma tasmaniae</tp:taxon-name></italic> Fischer</td></tr></tbody></table></table-wrap><fig id="F1" position="float" orientation="portrait"><label>Figures 1–4.</label><caption><p><italic><tp:taxon-name>Diachasma fulgidum</tp:taxon-name></italic> (Haliday) female. <bold>1</bold> Head, frontal view showing exposed labrum and absence of malar sulcus <bold>2</bold> fore and hind wing venation <bold>3</bold> mesosoma, dorsal-lateral view showing notaulus and midpit <bold>4</bold> middle part of body, dorsal view.</p></caption><graphic xmlns:xlink="http://www.w3.org/1999/xlink" xlink:href="zookeys-437-033-g001.jpg" position="float" orientation="portrait" xlink:type="simple"/></fig><fig id="F2" position="float" orientation="portrait"><label>Figures 5–8.</label><caption><p><italic><tp:taxon-name>Diachasma dentatum</tp:taxon-name></italic> Shirley, Restuccia &amp; Ly head, holotype female. <bold>5</bold> Frontal view showing juxtaposition of mandibles <bold>6</bold> mandible, frontal-oblique view, arrows = flanges on dorsal and ventral margins <bold>7</bold> ventral-posterior view showing widely spaced occipital and hypostomal carinae <bold>8</bold> lateral view showing relative size of eye.</p></caption><graphic xmlns:xlink="http://www.w3.org/1999/xlink" xlink:href="zookeys-437-033-g002.jpg" position="float" orientation="portrait" xlink:type="simple"/></fig><fig id="F3" position="float" orientation="portrait"><label>Figures 9–12.</label><caption><p><italic><tp:taxon-name>Diachasma dentatum</tp:taxon-name></italic> Shirley, Restuccia &amp; Ly, holotype female. <bold>9</bold> Lateral habitus <bold>10</bold> Mesosoma, lateral view <bold>11</bold> Mesoscutum, dorsal view <bold>12</bold> Propodeum and T1, dorsal view, arrow = dorsope.</p></caption><graphic xmlns:xlink="http://www.w3.org/1999/xlink" xlink:href="zookeys-437-033-g003.jpg" position="float" orientation="portrait" xlink:type="simple"/></fig><fig id="F4" position="float" orientation="portrait"><label>Figures 13–16.</label><caption><p><italic><tp:taxon-name>Diachasma</tp:taxon-name></italic> spp. <bold>13</bold> <italic><tp:taxon-name>Diachasma tasmaniae</tp:taxon-name></italic> Fischer, mandible <bold>14</bold> <italic><tp:taxon-name>Diachasma tasmaniae</tp:taxon-name></italic> mesosoma, lateral view <bold>15</bold> <italic><tp:taxon-name>Diachasma tasmaniae</tp:taxon-name></italic> fore wing <bold>16</bold> <italic><tp:taxon-name>Diachasma dentatum</tp:taxon-name></italic> Shirley, Restuccia &amp; Ly, fore wing stigma, female holotype.</p></caption><graphic xmlns:xlink="http://www.w3.org/1999/xlink" xlink:href="zookeys-437-033-g004.jpg" position="float" orientation="portrait" xlink:type="simple"/></fig></tp:treatment-sec><ref-list><ref id="B4"><mixed-citation xmlns:xlink="http://www.w3.org/1999/xlink" xlink:type="simple"><person-group><name name-style="western"><surname>Fischer</surname><given-names>M</given-names></name></person-group> (<year>1971</year>) <source>Index of Entomophagous Insects. Hymenoptera Braconidae. World Opiinae.</source><publisher-name>Le François</publisher-name>, <publisher-loc>Paris</publisher-loc>, <size units="page">189 pp</size>.</mixed-citation></ref><ref id="B24"><mixed-citation xmlns:xlink="http://www.w3.org/1999/xlink" xlink:type="simple"><person-group><name name-style="western"><surname>Wharton</surname><given-names>RA</given-names></name></person-group> (<year>1987</year>) <article-title>Changes in nomenclature and classification of some opiine Braconidae (Hymenoptera).</article-title><source>Proceedings of the Entomological Society of Washington</source><volume>89</volume>: <fpage>61</fpage>–<lpage>73</lpage>.</mixed-citation></ref><ref id="B7"><mixed-citation xmlns:xlink="http://www.w3.org/1999/xlink" xlink:type="simple"><person-group><name name-style="western"><surname>Fischer</surname><given-names>M</given-names></name></person-group> (<year>1986</year>) <article-title>Neue Bestimmungsschluessel fuer palaearktische Opiinae, neue Subgenera, Redeskriptionen, und eine neue Art (Hymenoptera, Braconidae).</article-title><source>Annalen des Naturhistorischen Museums in Wien</source><volume>88/89</volume>: <fpage>607</fpage>–<lpage>662</lpage>.</mixed-citation></ref><ref id="B25"><mixed-citation xmlns:xlink="http://www.w3.org/1999/xlink" xlink:type="simple"><person-group><name name-style="western"><surname>Wharton</surname><given-names>RA</given-names></name></person-group> (<year>1988</year>) <article-title>Classification of the braconid subfamily Opiinae (Hymenoptera).</article-title><source>The Canadian Entomologist</source><volume>120</volume>: <fpage>330</fpage>–<lpage>360</lpage>. doi: <ext-link ext-link-type="doi" xlink:href="10.4039/Ent120333-4" xlink:type="simple">10.4039/Ent120333-4</ext-link></mixed-citation></ref><ref id="B17"><mixed-citation xmlns:xlink="http://www.w3.org/1999/xlink" xlink:type="simple"><person-group><name name-style="western"><surname>Quicke</surname><given-names>DLJ</given-names></name><name name-style="western"><surname>van Achterberg</surname><given-names>K</given-names></name><name name-style="western"><surname>Godfray</surname><given-names>HCJ</given-names></name></person-group> (<year>1997</year>) <article-title>Comparative morphology of the venom gland and reservoir in opiine and alysiine braconid wasps (Insecta, Hymenoptera, Braconidae).</article-title><source>Zoologica Scripta</source><volume>26</volume>: <fpage>23</fpage>–<lpage>50</lpage>. doi: <ext-link ext-link-type="doi" xlink:href="10.1111/j.1463-6409.1997.tb00407.x" xlink:type="simple">10.1111/j.1463-6409.1997.tb00407.x</ext-link></mixed-citation></ref><ref id="B2"><mixed-citation xmlns:xlink="http://www.w3.org/1999/xlink" xlink:type="simple"><person-group><name name-style="western"><surname>Belokobylskij</surname><given-names>SA</given-names></name><name name-style="western"><surname>Taeger</surname><given-names>A</given-names></name><name name-style="western"><surname>van Achterberg</surname><given-names>C</given-names></name><name name-style="western"><surname>Haeselbarth</surname><given-names>E</given-names></name><name name-style="western"><surname>Riedel</surname><given-names>M</given-names></name></person-group> (<year>2003</year>) <article-title>Checklist of Braconidae of Germany.</article-title><source>Beitraege zur Entomologie</source><volume>53</volume>: <fpage>341</fpage>–<lpage>435</lpage>.</mixed-citation></ref><ref id="B33"><mixed-citation xmlns:xlink="http://www.w3.org/1999/xlink" xlink:type="simple"><person-group><name name-style="western"><surname>Yu</surname><given-names>DSK</given-names></name><name name-style="western"><surname>Van Achterberg</surname><given-names>C</given-names></name><name name-style="western"><surname>Horstmann</surname><given-names>K</given-names></name></person-group> (<year>2012</year>) <source>Taxapad 2012 – World Ichneumonoidea 2011. Taxonomy, biology, morphology and distribution</source>. <ext-link ext-link-type="uri" xlink:href="http://www.taxapad.com" xlink:type="simple">http://www.taxapad.com</ext-link><comment>[On USB Flash drive]</comment></mixed-citation></ref><ref id="B23"><mixed-citation xmlns:xlink="http://www.w3.org/1999/xlink" xlink:type="simple"><person-group><name name-style="western"><surname>van Achterberg</surname><given-names>C</given-names></name><name name-style="western"><surname>Quicke</surname><given-names>DLJ</given-names></name></person-group> (<year>1990</year>) <article-title>A new genus of the tribe Pambolini from Australia (Hymenoptera: Braconidae).</article-title><source>Zoologische Mededelingen Leiden</source><volume>64</volume>: <fpage>177</fpage>–<lpage>181</lpage>.</mixed-citation></ref><ref id="B1"><mixed-citation xmlns:xlink="http://www.w3.org/1999/xlink" xlink:type="simple"><person-group><name name-style="western"><surname>Belokobylskij</surname><given-names>SA</given-names></name></person-group> (<year>1992</year>) <article-title>Braconid wasps of the tribe Pambolini (Hymenoptera, Braconidae) of Australia.</article-title><source>Revue d’Entomologie de l’URSS</source><volume>94</volume>: <fpage>179</fpage>–<lpage>197</lpage>. [in Russian]</mixed-citation></ref></ref-list></tp:taxon-treatment>
