# Supplementary material for: A new opiine (Hymenoptera, Braconidae) from Australia with discussion of Diachasma Foerster
Source: Zookeys. 2014 Aug 28;(437):33–44. doi: 10.3897/zookeys.437.7726 (PMC4155729; doi:10.3897/zookeys.437.7726)
Supplement: XML Treatment for Diachasma dentatum [file zookeys.437.7726-treatment2.xml]

<!DOCTYPE tp:taxon-treatment
  PUBLIC "-//TaxonX//DTD Taxonomic Treatment Publishing DTD v0 20100105//EN" "tax-treatment-NSO.dtd">
<tp:taxon-treatment xmlns:tp="http://www.plazi.org/taxpub"><tp:treatment-meta><kwd-group><label>Taxon classification</label><kwd><named-content content-type="kingdom">Animalia</named-content></kwd><kwd><named-content content-type="order">Hymenoptera</named-content></kwd><kwd><named-content content-type="family">Braconidae</named-content></kwd></kwd-group><mixed-citation publication-type="journal"><person-group><name><surname>Shirley</surname><given-names>Xanthe</given-names></name><name><surname>Restuccia</surname><given-names>Danielle</given-names></name><name><surname>Ly</surname><given-names>Andrew</given-names></name><name><surname>Wharton</surname><given-names>Robert</given-names></name></person-group><article-title>A new opiine (Hymenoptera, Braconidae) from Australia with discussion of <italic>Diachasma</italic> Foerster</article-title><source>Zookeys</source><day>28</day><month>8</month><year>2014</year><volume>2014</volume><issue>437</issue><fpage>33</fpage><lpage>44</lpage><pub-id pub-id-type="doi">10.3897/zookeys.437.7726</pub-id></mixed-citation></tp:treatment-meta><tp:nomenclature><tp:taxon-name>
                            <tp:taxon-name-part taxon-name-part-type="genus">Diachasma</tp:taxon-name-part>
                            <tp:taxon-name-part taxon-name-part-type="species">dentatum</tp:taxon-name-part>
                            <object-id xmlns:xlink="http://www.w3.org/1999/xlink" content-type="zoobank" xlink:type="simple">http://zoobank.org/EE48A796-3A5F-49B9-84CC-19587EC17C29</object-id>
                        </tp:taxon-name><tp:taxon-authority>Shirley, Restuccia &amp; Ly</tp:taxon-authority><tp:taxon-status xmlns:xlink="http://www.w3.org/1999/xlink" xlink:type="simple">sp. n.</tp:taxon-status><xref ref-type="fig" rid="F2">Figs 5</xref><xref ref-type="fig" rid="F3">–12</xref><xref ref-type="fig" rid="F4">, 16</xref></tp:nomenclature><tp:treatment-sec sec-type="Type locality"><title>Type locality.</title><p>Australia, New South Wales, Lord Howe Island</p></tp:treatment-sec><tp:treatment-sec sec-type="Type material"><title>Type material.</title><p>Holotype. Female (ANIC), first and only data label, first line: Aust:NSW second line: Lord Howe Is. third line: 17.31.v.1980 fourth line: S.&amp;J.Peck</p></tp:treatment-sec><tp:treatment-sec sec-type="Paratypes"><title>Paratypes.</title><p>3 males, same data as holotype (CNC, TAMU).</p></tp:treatment-sec><tp:treatment-sec sec-type="Description"><title>Description.</title><p>Face faintly punctate, punctures separated by 5–7 × their diameter, surface weakly shagreened to smooth between punctures. Frons with small, median pit between median ocellus and toruli. Clypeus 2.25–2.65 × wider than high, faintly punctate; ventral margin weakly concave, nearly truncate. Eye moderately large, 2.5–2.75 × longer than temple in lateral view. Malar sulcus distinct, deep throughout; malar space 0.5–0.6 × basal width of mandible. Mandibles deflected ventrally, broadly exposing labrum, apical teeth bent sharply inward relative to base, basal portion as broad as long, with prominent flanges forming dorsal and ventral margins (Figs <xref ref-type="fig" rid="F2">5</xref>, <xref ref-type="fig" rid="F2">6</xref>). Antenna with 26 (female) and 30–32 (male) flagellomeres; first flagellomere 3.5–4.0 × longer than wide, 1–1.05 × longer than second. Length of maxillary palps distinctly greater than height of head. Mesosoma 1.5–1.55 × longer than high, 1.85–2.05 × longer than wide. Propleuron smooth, polished, without diagonal sulcus. Pronotum <!--PageBreak-->dorsally with small median pit; crenulate groove along posterior margin continuing laterally, extending to ventral margin of pronotum laterally; posterior margin of pronotum laterally crenulate. Notauli deeply impressed, extending from anterior margin to narrowly elongate midpit, crenulate anteriorly, unsculptured on most of disc; supramarginal carina distinct throughout, mesoscutal humeral sulcus crenulate; midpit occupying nearly half length of disc (Fig. <xref ref-type="fig" rid="F3">11</xref>); median mesoscutal lobe elevated along edge of anterior declivity in holotype. Scuto-scutellar sulcus broad, twice wider than long. Precoxal sulcus (Fig. <xref ref-type="fig" rid="F3">10</xref>) deep, broad, nearly extending to anterior margin, widely separated from posterior margin, varying from crenulate to almost completely smooth. Propodeum with smooth anterior-lateral areas separated by median longitu<!--PageBreak-->dinal carina on basal 0.3, carina merging posteriorly with barely discernible median areola largely obscured by fine rugosities covering posterior 0.5 of propodeum. Fore wing stigma discrete, wedge-shaped, gradually widening distally, 4.2–4.5 × longer than wide, r1 arising 0.7 × distance from base, less than half width of stigma at this point; 2RS 1.2 × longer than 3RSa; 3RSb extending to apex of wing; m-cu widely postfurcal; 2CUb arising at or near anterior side of 1st subdiscal cell, 2CUa varying from absent to nearly so. Hind wing RS weak but distinct at base, absent distally; m-cu weakly pigmented and very weakly impressed, long, extending nearly to wing margin, curved basally. Metasoma with T1 1.35–1.45 × longer than apical width, about 1.7 × wider at apex than at base; densely striate, dorsal carinae distinct from base to apex, more nearly parallel-sided and widely separated in male paratypes than female holotype; dorsope <!--PageBreak-->large, distinct. T2+3 smooth, very sparsely setose, nearly bare. T2 spiracle on dorsal edge of lateral crease separating median tergite from lateral tergite. Ovipositor sheath about half length of mesosoma, sparsely setose. Color (Figs <xref ref-type="fig" rid="F3">9</xref>, <xref ref-type="fig" rid="F3">10</xref>) pale yellow (males) to dark yellow (female) except as follows: pronotum laterally, mesopleuron dorsally, metapleuron, propodeum posteriorly, and T1 dark brown, female more extensively darker than males; ocellar field, most of face, and temple behind eye brown; flagellum and tergal margins light brown; propleuron dorsally and propodeum anteriorly yellow-brown; apical teeth of mandible red; labrum, palps, lower gena, trochanters, and all coxae white, remainder of legs, scape, and pedicel faintly yellow.</p></tp:treatment-sec><tp:treatment-sec sec-type="Diagnosis"><title>Diagnosis.</title><p>This new species is almost identical morphologically to <italic><tp:taxon-name>Diachasma tasmaniae</tp:taxon-name></italic>, with very similar wing venation, body sculpture, and coloration (including female darker than male). The mandible, however, is distinctly different. The mandible of <italic><tp:taxon-name>Diachasma tasmaniae</tp:taxon-name></italic> is typical of other members of this species group, lacking the flange-like dorsal and ventral margins of the <italic><tp:taxon-name>Diachasma dentatum</tp:taxon-name></italic> mandible. Both <italic><tp:taxon-name>Diachasma tasmaniae</tp:taxon-name></italic> and <italic><tp:taxon-name>Diachasma dentatum</tp:taxon-name></italic> belong to a group of species readily recognized by the combination of a distinct dorsope, r1 arising from the distal portion of the discrete fore wing stigma, and a relatively short second submarginal cell, with 2RS longer than or less commonly equal in length to 3RSa. All other described species in this group have normal mandibles similar to those of <italic><tp:taxon-name>Diachasma tasmaniae</tp:taxon-name></italic> and are darker in color than <italic><tp:taxon-name>Diachasma tasmaniae</tp:taxon-name></italic> and <italic><tp:taxon-name>Diachasma dentatum</tp:taxon-name></italic>.</p></tp:treatment-sec><tp:treatment-sec sec-type="Biology"><title>Biology.</title><p>Unknown.</p></tp:treatment-sec><tp:treatment-sec sec-type="Etymology"><title>Etymology.</title><p>The species name is Latin for toothed, calling attention to the unusual form of the mandibles.</p></tp:treatment-sec><tp:treatment-sec sec-type="Remarks"><title>Remarks.</title><p>Intraspecific variation in sculpture and quantitative measurements poses challenges for species delineation in this group. The face is more visibly shagreened in two of the males of <italic><tp:taxon-name>Diachasma dentatum</tp:taxon-name></italic>, for example, but the sculpture is weak in all four specimens compared to most but not all specimens of <italic><tp:taxon-name>Diachasma tasmaniae</tp:taxon-name></italic> available for examination (n = 11). The eye varies in size between sexes and among species of this species group, but in known members of this group, the eye is large compared to that of the relatively small eye of <italic><tp:taxon-name>Diachasma fulgidum</tp:taxon-name></italic>.</p><p>The placement of <italic>dentatum</italic> in <italic><tp:taxon-name>Diachasma</tp:taxon-name></italic>, along with <italic>tasmaniae</italic> and the other morphologically similar species noted above, will ultimately need to be re-evaluated. There are compelling morphological differences that strongly suggest that these species are not congeneric with the type species, <italic><tp:taxon-name>Diachasma fulgidum</tp:taxon-name></italic>, nor closely resemble the type species of <italic><tp:taxon-name>Atoreuteus</tp:taxon-name></italic> and <italic><tp:taxon-name>Bathystomus</tp:taxon-name></italic>. There are a large number of available genus group names in the <tp:taxon-name>Opiinae</tp:taxon-name>, including several for species with a well-developed dorsope (as discussed in detail by <xref ref-type="bibr" rid="B27">Wharton 2006</xref>) and we are thus reluctant to create a new generic name since one or more of these may prove applicable with a broader analysis of opiine relationships. The described species from Australia and New Guinea are also morphologically diverse, as exemplified by the key to species presented above, and many new species await description, based on material examined in TAMU and ANIC. As noted above, resolution of relationships will necessitate consideration of many opiines currently placed in other genera and is beyond the scope of this work.</p><!--PageBreak--><p>Though Lord Howe is an oceanic island well off the coast of New South Wales, this newly described species is remarkably similar in many respects to <italic><tp:taxon-name>Diachasma tasmaniae</tp:taxon-name></italic>. <italic><tp:taxon-name>Diachasma tasmaniae</tp:taxon-name></italic> was originally described from Tasmania and New South Wales (<xref ref-type="bibr" rid="B10">Fischer 1995</xref>) and is recorded here for the first time from Victoria (specimens in TAMU and ANIC).</p></tp:treatment-sec><tp:treatment-sec><!--Section generated to contain objects referenced in tp:taxon-treatment.--><fig id="F2" position="float" orientation="portrait"><label>Figures 5–8.</label><caption><p><italic><tp:taxon-name>Diachasma dentatum</tp:taxon-name></italic> Shirley, Restuccia &amp; Ly head, holotype female. <bold>5</bold> Frontal view showing juxtaposition of mandibles <bold>6</bold> mandible, frontal-oblique view, arrows = flanges on dorsal and ventral margins <bold>7</bold> ventral-posterior view showing widely spaced occipital and hypostomal carinae <bold>8</bold> lateral view showing relative size of eye.</p></caption><graphic xmlns:xlink="http://www.w3.org/1999/xlink" xlink:href="zookeys-437-033-g002.jpg" position="float" orientation="portrait" xlink:type="simple"/></fig><fig id="F3" position="float" orientation="portrait"><label>Figures 9–12.</label><caption><p><italic><tp:taxon-name>Diachasma dentatum</tp:taxon-name></italic> Shirley, Restuccia &amp; Ly, holotype female. <bold>9</bold> Lateral habitus <bold>10</bold> Mesosoma, lateral view <bold>11</bold> Mesoscutum, dorsal view <bold>12</bold> Propodeum and T1, dorsal view, arrow = dorsope.</p></caption><graphic xmlns:xlink="http://www.w3.org/1999/xlink" xlink:href="zookeys-437-033-g003.jpg" position="float" orientation="portrait" xlink:type="simple"/></fig><fig id="F4" position="float" orientation="portrait"><label>Figures 13–16.</label><caption><p><italic><tp:taxon-name>Diachasma</tp:taxon-name></italic> spp. <bold>13</bold> <italic><tp:taxon-name>Diachasma tasmaniae</tp:taxon-name></italic> Fischer, mandible <bold>14</bold> <italic><tp:taxon-name>Diachasma tasmaniae</tp:taxon-name></italic> mesosoma, lateral view <bold>15</bold> <italic><tp:taxon-name>Diachasma tasmaniae</tp:taxon-name></italic> fore wing <bold>16</bold> <italic><tp:taxon-name>Diachasma dentatum</tp:taxon-name></italic> Shirley, Restuccia &amp; Ly, fore wing stigma, female holotype.</p></caption><graphic xmlns:xlink="http://www.w3.org/1999/xlink" xlink:href="zookeys-437-033-g004.jpg" position="float" orientation="portrait" xlink:type="simple"/></fig></tp:treatment-sec><ref-list><ref id="B27"><mixed-citation xmlns:xlink="http://www.w3.org/1999/xlink" xlink:type="simple"><person-group><name name-style="western"><surname>Wharton</surname><given-names>RA</given-names></name></person-group> (<year>2006</year>) <article-title>The species of <italic>Sternaulopius</italic> Fischer (Hymenoptera: Braconidae, Opiinae) and the braconid sternaulus.</article-title><source>Journal of Hymenoptera Research</source><volume>15</volume>: <fpage>317</fpage>–<lpage>347</lpage>.</mixed-citation></ref><ref id="B10"><mixed-citation xmlns:xlink="http://www.w3.org/1999/xlink" xlink:type="simple"><person-group><name name-style="western"><surname>Fischer</surname><given-names>M</given-names></name></person-group> (<year>1995</year>) <article-title>Einige Neubeschreibungen und Wiederbescheibungen von Opiinae (Insecta, Hymenoptera, Braconidae).</article-title><source>Spixiana</source><volume>18</volume>: <fpage>83</fpage>–<lpage>103</lpage>.</mixed-citation></ref></ref-list></tp:taxon-treatment>
